# Supplementary material for: Scavenging of reactive dicarbonyls with 2-hydroxybenzylamine reduces atherosclerosis in hypercholesterolemic Ldlr−/− mice
Source: Nat Commun. 2020 Aug 14;11:4084. doi: 10.1038/s41467-020-17915-w (PMC7429830; doi:10.1038/s41467-020-17915-w)
Supplement: Supplementary file 4 — Source Data [file 41467_2020_17915_MOESM4_ESM.xlsx]

## Sheet: Figure 1 
Figure 1B	Proximal aortic lesion area	Vehicle	4-HOBA	2-HOBA
		323.742	312.862	205.3
		251.264	205.972	104.6
		286.16	280.476	194.6
		321.776	308.602	254.1
		287.772	272.382	239.2
		318.446	300.468	208.5
		285.198	243.514	156.8
		223.648	272.964	150.4
		200.244	219.854	185.2
			283.221
Figure 1D	En face lesion area	Vehicle	4-HOBA	2-HOBA
		12.27	10.49	7.48
		10.44	8.36	1.25
		16.31	7.25	0.09
		10.32	18.29	3.51
		5.39	8.41	0.08
		10.98	9.26	5.98
		6.28	7.06	4.35
		13.19	10.31	8.25
		18.39	9.96	1.41
		3.39	14.15	9.98
Figure 1E	Cholesterol	Vehicle	4-HOBA	2-HOBA
		1407.94	1317.55	1317.55
		1567.67	1666.33	1666.33
		1487.81	1332.29	1332.29
		1287.13	1367.93	1367.93
		1277.53	1035.99	1035.99
		1580.15	1632.8	1632.8
		1689.5	1533.98	1533.98
		1548.72	1813.43	1813.43
		1112.62	1359.93	1178.65
		1468.12	1282.56	1257.88
	Triglyceride	Vehicle	4-HOBA	2-HOBA
		497.859	468.017	465.317
		567.963	581.88	608.88
		505.011	461.624	488.624
		472.365	510.454	483.454
		455.411	401.956	381.956
		550.853	551.807	578.807
		610.019	615.232	543.232
		551.239	643.834	661.834
		396.942	462.574	415.314
		530.325	452.723	452.836

## Sheet: Figure 2
Figure 2B	% of MDA-positive area in total lesion	Vehicle	4-HOBA	2-HOBA
		18.9	17.5	5.1
		32.6	16.8	3.3
		24.2	30	6.2
		19.9	12.3	9.1
		17.2	20.6	10.5
		22.7	31.4	8.5
Figure 2C	Dilysyl-MDA Crosslink(ng/mg protein)	4-HOBA	2-HOBA
		23.4644	3.36265
		4.37965	4.73013
		3.90988	3.38521
		4.12882	2.14322
		11.753	4.97166
		5.20968	5.21683
		12.2642	4.39915
		5.11565	1.66459
		14.4204	4.86997
Figure 2D	pmol IsoLG-Lysyl Adducts/mg protein	4-HOBA	2-HOBA
		0.33	0.25
		0.29	0.2
		0.26	0.19
		0.25	0.19
		0.22	0.18
		0.19	0.2
		0.18	0.16
		0.24	0.15
		0.23

## Sheet: Figure 3
Figure 3B	Collagen content (% of total lesion area)	Vehicle	4-HOBA	2-HOBA
		13.2	33.5	33.9
		8.3	13.4	39.2
		15.3	15.6	51.3
		10.3	22.9	61.3
		31.6	9.2	41.3
		23.1	11.2	43.2
		11.2	8.6	23.6
		5.9	15.7	28.9
Figure 3C	Fibrous cap thickness	Vehicle	4-HOBA	2-HOBA
		51.6	53.2	102.3
		62.1	41.9	99.6
		71.3	77.2	75.3
		55.1	35.2	66.1
		31.2	66.8	56.8
		41.2	28.6	122.3
		33.1	73.6	116.3
		57.3	57.6	119.1
Figure 3D	% Necrotic area	Vehicle	4-HOBA	2-HOBA
		16.3	24.9	7.1
		21.6	31.6	3.1
		29.6	18.6	5.7
		16.5	17.2	12.3
		25.3	15.6	4.8
		23.1	9.8	16.3
		9.8	13.5	5.2
		14.9	19.6	11.3

## Sheet: Figure 4
Figure 4C	TUNEL-positive cells per µm2	Vehicle	4-HOBA	2-HOBA
		0.062	0.0234	0.03526
		0.023	0.0324	0.01978
		0.091	0.09765	0.00946
		0.032	0.0666	0.03096
		0.096	0.0576	0.01118
		0.062	0.0747	0.01806
		0.076	0.0432	0.04472
		0.042	0.0801	0.0215
Figure 4D	Free/macrophage associated apoptotic cells	Vehicle	4-HOBA	2-HOBA
		3.1	3.1	1.3
		2.8	3.6	1.9
		2.1	3.9	2.7
		1.9	2.3	1.2
		2.3	2.1	1.1
		3.9	2.4	2.3
		4.2	3.8	0.9
		2.3	1.6	1.6

## Sheet: Figure 5
Figure 5A	Plasma IL-1b (pg/mL)	Vehicle	4-HOBA	2-HOBA
		188.143	132.214	83
		163.143	168.571	57
		104.571	136.857	117.357
		238.857	131.286	93.2143
		113.857	228.786	108.071
		171.714	111.857	93.2143
		116	117.357	139.643
		143.143	91.3571	127.571
Figure 5B	Plasma IL-6 (pg/mL)	Vehicle	4-HOBA	2-HOBA
		396.1	425.2	297.6
		413.4	422.8	311.8
		413.4	362.2	311
		404.7	422.8	314.2
		392.9	382.7	284.3
		422.8	423.6	288.2
		413.4	427.6	237.8
		427.6	426	315.7
Figure 5C	Plasma TNF-a (pg/mL)	Vehicle	4-HOBA	2-HOBA
		2634.44	1556.67	1684.44
		2595.56	2001.11	1623.33
		1467.78	1584.44	1667.78
		2362.22	1823.33	1423.33
		3156.67	3440	1717.78
		2506.67	2962.22	1540
		2306.67	3367.78	1651.11
		1956.67		1617.78
Figure 5D	Plasma serum amyoid A	Vehicle	4-HOBA	2-HOBA
	(O.D.)	0.281	0.246	0.241
		0.259	0.3	0.192
		0.253	0.267	0.17
		0.249	0.274	0.268
		0.242	0.271	0.184
		0.262	0.255	0.23
		0.263	0.25	0.225
		0.264	0.256	0.248

## Sheet: Figure 6
Figure 6A	% Apoptotic andothelial cell		Vehicle	4-HOBA	2-HOBA
		Expt 1	20.1	19.2	8.8
		Expt 2	19.1	18.3	5.6
		Expt 3	16.2	15.7	4.9
		Expt 4	15.3	15.1	2.9
		Expt 5	13.1	12.9	2.4
		Expt 6	13.6	14.1	4.3
Figure 6B	% Apoptotic macrophage		Vehicle	4-HOBA	2-HOBA
		Expt 1	12.53	11.24	6.12
		Expt 2	13.69	8.7	3.21
		Expt 3	10.3	15.08	4.78
		Expt 4	11.3	12.13	2.6
		Expt 5	9.6	9.68	5.21
		Expt 6	7.3	6.2	3.11
Figure 6C	IL-1b	Expt 1	Expt 2	Expt 3
None	Control	1	1	1
oxLDL	Vehicle	6.5	7.3	7.1
	4-HOBA	6.1	6.9	6.3
	2-HOBA	2.1	1.9	2.3
Figure 6D	IL-6	Expt 1	Expt 2	Expt 3
None	Control	1	1	1
oxLDL	Vehicle	23.2	21.6	21.3
	4-HOBA	20.1	21.3	22.3
	2-HOBA	5.1	4.6	4.8
Figure 6E	TNF-a	Expt 1	Expt 2	Expt 3
None	Control	1	1	1
oxLDL	Vehicle	35.6	31.6	37.2
	4-HOBA	29.3	33.6	34.1
	2-HOBA	5.1	4.6	4.9
Figure 6F	IL-1b	Expt 1	Expt 2	Expt 3
None	Control	1	1	1
H2O2	Vehicle	7.2	6.4	6.9
	4-HOBA	5.8	6.5	6.3
	2-HOBA	2.1	2.4	1.9
Figure 6G	IL-6	Expt 1	Expt 2	Expt 3
None	Control	1	1	1
H2O2	Vehicle	26.3	22.4	24.9
	4-HOBA	25.1	21.6	23.4
	2-HOBA	4.6	4.3	5.1
Figure 6H	TNF-a	Expt 1	Expt 2	Expt 3
None	Control	1	1	1
H2O2	Vehicle	30.7	29.3	33.4
	4-HOBA	24.9	28.7	23.9
	2-HOBA	9.6	10.2	9.3

## Sheet: Figure 7
Figure 7A	HDL-MDA content (ng/mg protein)	Vehicle	4-HOBA	2-HOBA
		78.4	76.4	35
		77.2	60.2	29.8
		57.8	59.6	29
		57.2	50.2	22.6
		43.2	47.8	23.8
		45.2	38.4	24.2
		29.2	35.6	12.4
		26.8	33.8	13
Figure 7B	Whole gel images
Figure 7C	Ratio of MDA density /ApoAI Density		Chow	Western Diet(WD)
			Vehicle	Vehicle	4-HOBA	2-HOBA
		Expt. 1	0	1.02	1.06	0.33
		Expt. 2	0.012	1.09	1.09	0.36
		Mean	0.006	1.055	1.075	0.345
		SEM	0.006	0.04	0.03	0.015
Figure 7D	% Reduction in cell cholesterol content	Water	4-HOBA	2-HOBA
		19.2245	24.2069	24.3053
		13.651	16.8149	19.181
		6.25326	24.6829	20.5217
		24.0256	10.2591	25.1186
		11.2288	6.09324	37.7622
		8.03183	13.1069	45.2008
		8.46161	24.1806	29.9528
Figure 7E	ng MDA-HDL/mg protein	Control	FH pre	FH post
		12.142	54.286	76.224
		12.552	92.654	72.448
		11.53	87.756	78.572
		13.674	59.49	50.51
		11.734	59.694	51.938
		20.5	63.47	85.816
		40.26	78.368	50.694
Figure 7F	ng Dilysyl-MDA Crosslink/mg protein	Control HDL	FH HDL
		11.17	28.65
		10.42	25.08
		3.75	48.55
		5.46	40.97
		5.12	43.91
		5.82	20.73
Figure 7G	% Change in Cholesterol Content	Control HDL	Pre LDL Apheresis HDL	Post LDL Apheresis HDL
		-26.0154	13.5786	18.1987
		-21.7419	10.4858	20.97
		-36.5245	-1.25478	7.41047
		-33.2991	-8.9341	1.55019
		-27.4885	-5.76492	2.80901
		-39.7997	16.3	-12.9793
		-48.0925	20.5911	-8.51

## Sheet: Supplementary Figure 1
Supplementary Figure 1A	Body weight (g)		g/week per mouse
	per mouse weekly	Week	Vehicle	4-HOBA	2-HOBA
		1	19.3	19.5	19.3
		2	19.4	19.5	19.4
		3	19.5	19.6	19.5
		4	20.1	20.2	20.1
		5	20.5	20.6	20.5
		6	20.7	20.8	20.6
		7	21.1	21.1	20.9
		8	21.9	21.8	21.7
		9	22.1	22.3	22.2
		10	22.8	22.9	22.7
		11	23.6	23.4	23.8
		12	24.1	24.2	24.1
		13	24.8	25.1	25.3
		14	25.1	25.2	25.1
		15	26.1	26.2	25.9
		16	26.3	26.3	26.2
Supplementary Figure 1B	Water intake (mL)		mL/week per mouse
	per mouse daily	Week	Vehicle	4-HOBA	2-HOBA
		1	2.1	2.1	2.1
		2	2.2	2.3	2.3
		3	2.3	2.4	2.4
		4	2.6	2.5	2.5
		5	2.7	2.6	2.6
		6	2.9	2.8	2.8
		7	3.1	3.1	3
		8	3.2	3.2	3.1
		9	3.3	3.2	3.3
		10	3.5	3.5	3.4
		11	3.6	3.5	3.5
		12	3.7	3.7	3.6
		13	3.8	3.8	3.7
		14	3.7	3.7	3.8
		15	3.7	3.7	3.8
		16	3.8	3.8	3.8
Supplementary Figure 1C	Food consumption (g)		g/per mouse daily
	per mouse daily	Week	Vehicle	4-HOBA	2-HOBA
		1	2.6	2.5	2.6
		2	2.6	2.6	2.7
		3	2.8	2.7	2.8
		4	2.8	2.8	2.8
		5	2.9	2.9	2.9
		6	3	2.9	3
		7	3	2.9	3.1
		8	3.1	3	3.1
		9	3.2	3	3.2
		10	3.3	3.1	3.3
		11	3.3	3.2	3.3
		12	3.4	3.3	3.4
		13	3.5	3.4	3.5
		14	3.6	3.5	3.5
		15	3.6	3.5	3.6
		16	3.6	3.5	3.6
Supplementary Figure 1D	Cholesterol (µg/Fraction)	Fraction	Vehicle	4-HOBA	2-HOBA
		8	3.99325	2.7666	3.92537
		9	4.2432	2.8169	3.25757
		10	4.21855	2.7935	3.2406
		11	3.9934	2.7666	3.3073
		12	4.8203	2.8153	3.87447
		13	4.21855	3.06275	8.13073
		14	11.9186	10.5496	12.8985
		15	19.3243	20.7681	20.7681
		16	27.0977	27.1411	27.1411
		17	27.2038	26.1171	27.211
		18	24.4209	24.5766	24.0769
		19	18.8254	20.3823	20.1327
		20	22.6985	21.2292	23.6672
		21	24.2274	21.8718	23.1251
		22	23.8247	20.6185	23.452
		23	21.6681	18.5151	20.9709
		24	19.9083	15.3843	17.7167
		25	15.8736	11.7154	11.6015
		26	11.7371	8.9118	9.8429
		27	8.9304	6.47465	7.6921
		28	5.6275	4.0812	3.93095
		29	7.6024	6.47465	7.13627
		30	9.00445	6.8809	9.0209
		31	9.87885	8.3131	9.5415
		32	8.29945	6.30225	7.6926
		33	6.797	4.98985	5.94627
		34	5.77145	4.5085	5.2909
		35	5.52145	4.4294	6.55743
		36	4.895	3.77805	4.5346
		37	4.869	3.7006	4.31627
		38	4.6435	4.50266	4.78107
		39	4.3944	3.1186	3.7939
		40	4.4922	2.96535	3.60843

## Sheet: Supplementary Figure 2
Supplementary Figure 2B	Lesion area (µm2 x 103)	Vehicle	2-HOBA
		316.8	163.6
		412.3	276.7
		395.3	139.6
		296.3	263.1
		259.6	261.4
		216.3	142.6
		326.9	123.6
		298.7	135.6
		311.7	193.6
		269.1	213.6
Supplementary Figure 2D	En face lesion area (%)	Vehicle	2-HOBA
		11.34	5.12
		10.36	2.36
		9.23	6.25
		10.23	4.69
		9.61	8.23
		8.32	9.11
		7.12	3.15
		6.68	4.65
		12.36	4.31
		12.11
Supplementary Figure 2E	Cholesterol levels (mg/dL)	Vehicle	2-HOBA
		1350.18	1357.07
		1512.7	1616.32
		1259.37	1372.26
		1236.34	1408.97
		1315.86	1067.07
		1627.55	1581.78
		1740.18	1680
		1523.37	1667.83
		1029.37	1014.01

## Sheet: Supplementary Figure 3
Supplementary Figure 3A	Original image
Supplementary Figure 3B	Dot density		Dose pmol/L	0	250	250(1x)	500	500(5x)
		Density ratio 1	MDA-BSA	1.01	4.46	4.43	7.15	7.21
		Density ratio 2		1.03	4.48	4.46	7.18	7.26
		Density ratio 1	MDA	1.02	1.02	1.03	1.02	1.02
		Density ratio 2		1.03	1.03	1.05	1.03	1.03

[truncated: 13 more sheets: Supplementary Figure 4, Supplementary Figure 5, Supplementary Figure 6, Supplementary Figure 7, Supplementary Figure 8, Supplementary Figure 9, Supplementary Figure 10, Supplementary Figure 11, Supplementary Figure 12, Supplementary Figure 13, Supplementary Figure 14, Supplementary Figure 15, Supplementary Figure 17]
